# Supplementary material for: Polysiloxane-Based Polyurethanes with High Strength and Recyclability
Source: Int J Mol Sci. 2022 Oct 20;23(20):12613. doi: 10.3390/ijms232012613 (PMC9604122; doi:10.3390/ijms232012613)
Supplement: Supplementary file 1 [file ijms-23-12613-s001.zip]

Archive with 1 entries (1 files):
- ijms-1944558-supplementary.pdf
